# Supplementary material for: Processing-Induced Changes in Phenolic Composition and Dough Properties of Grape Pomace-Enriched Wheat Buns
Source: Foods. 2025 Dec 10;14(24):4256. doi: 10.3390/foods14244256 (PMC12733168; doi:10.3390/foods14244256)
Supplement: Supplementary file 1 [file foods-14-04256-s001.zip]

Archive with 1 entries (1 files):
- foods-3989938-supplementary.pdf
